# Supplementary material for: Variation of Corrosion Rate, Vcorr, during the Carbonation-Induced Corrosion Propagation Period in Reinforced Concrete Elements
Source: Materials (Basel). 2023 Dec 24;17(1):101. doi: 10.3390/ma17010101 (PMC10779882; doi:10.3390/ma17010101)
Supplement: Supplementary file 1 [file materials-17-00101-s001.zip]

Archive with 2 entries (2 files):
- materials-2723444-SUPLEMENTARY_DATA.xlsx
- materials-2723444-SUPPLEMENTARY_MANUSCRIPT_20231223.pdf
