# Supplementary material for: Variation of Corrosion Rate, Vcorr, during the Carbonation-Induced Corrosion Propagation Period in Reinforced Concrete Elements
Source: Materials (Basel). 2023 Dec 24;17(1):101. doi: 10.3390/ma17010101 (PMC10779882; doi:10.3390/ma17010101)
Supplement: Supplementary file 1 [file materials-17-00101-s001.zip › materials-2723444-SUPLEMENTARY_DATA.xlsx]

## Sheet: DatosSI
Building/element	Number	Environment C.E.	Type section	BUILDING	fck (N/mm2)	Ø (mm)	c	t0	tf	Age	X=Carbonation depth	Kco2-real	tinit (real)	tcrack.corr. (real)	tsect.corr. (real)	Vcorr µm/year	Vcorr µA/cm2 in situ	Vcorr µm/year in situ	Ø final mm	ΔØ µm	% section loss	Type (0-1-2)
1.01	1	XC3	A	Pilar 1_Planta Baja esquina exterior/ Armadura principal	21.9	20	28	1970	2014	44	45	6.78401	17.0351		26.9649	70.4619			18.1	1900	18.0975	2
1.02	2	XC3	A	Pilar 5_Planta Baja exterior junto entrada/ Armadura principal	26.6	20	28	1970	2014	44	50	7.53778	13.7984		30.2016	112.577			16.6	3400	31.11	2
2.01	3	XC1	B	Pilar_Planta sótano/ Armadura longitudinal	45.3	20	28	2003	2012	9	10	3.33333	70.56								0	0
2.02	4	XC3	A	Pilar 21_Planta sótano exento/Armadura longitudinal	61.1	20	28	2003	2012	9	5	1.66667	282.24								0	0
2.03	5	XC1	B	Pilar 35_Planta sótano exento/Armadura longitudinal	46.9	20	28	2003	2012	9	10	3.33333	70.56								0	0
2.04	6	XC1	B	Pilar 35A_Planta sótano exento/Armadura principal	47.9	20	28	2003	2012	9	10	3.33333	70.56								0	0
2.05	7	XC2	C	Pilar 38_Planta sótano muro/Armadura principal	42.8	20	28	2003	2012	9	10	3.33333	70.56								0	0
3.01	8	XC1	B	Pilar 8_interior/ Armadura principal	12.3	16	26	1980	2004	24	30	6.12372	18.0267	5.97333		21.7634					0	1
3.02	9	XC1	B	Pilar 16_medianera/ Armadura principal	18.9	16	26	1980	2004	24	55	11.2268	5.36331	18.6367		6.97549					0	1
4.01	10	XC3	A	Pilar 1 medianero/ Armadura principal	9.7	20	28	1997	2006	9	85	28.3333	0.976609	8.02339		13.9592					0	1
4.02	11	XC3	A	Pilar 2 fachada/ Armadura principal	12.6	20	28	1997	2006	9	55	18.3333	2.33256	6.66744		16.7981					0	1
5.01	12	XC3	D	Pilar 2_medianero/Armadura principal	29.6	16	26	1976	2001	25	20	4	42.25								0	0
6.01	13	XC3	A	Pilar 2 sótano exento ext./Armadura principal	22.7	20	26	1986	2005	19	45	10.3237	6.34272	12.6573		8.21661					0	1
6.02	14	XC3	A	Pilar 8 sótano exento ext./Armadura principal	23.8	20	26	1986	2005	19	40	9.17663	8.0275	10.9725		9.47824					0	1
7.01	15	XC3	A	Pilar 3 fachada P.B./Armadura principal	33	20	26	1986	2006	20	25	5.59017	21.632								0	0
7.02	16	XC3	A	Pilar 14 fachada P.B./Armadura principal	46.2	20	26	1986	2006	20	20	4.47214	33.8								0	0
7.03	17	XC4	E	Pilar 5 P.Cubierta/Armadura principal	35.6	20	26	1986	2006	20	30	6.7082	15.0222	4.97778		20.8929					0	1
7.04	18	XC4	E	Pilar 12 P.Cubierta/Armadura principal	40.5	20	26	1986	2006	20	25	5.59017	21.632								0	0
8.01	19	XC3	A	Pilar 1_fachada/ Armadura principal	9.4	16	26	1979	2007	28	65	12.2838	4.48	23.52		5.52721					0	1
8.02	20	XC1	B	Pilar 5_interior/ Armadura principal	12.2	16	26	1979	2007	28	85	16.0635	2.61979	25.3802		5.1221					0	1
9.01	21	XC3	A	Pilar 1_?/ Armadura principal	9.3	16	26	1979	2007	28	50	9.44911	7.5712	20.4288		6.36357					0	1
9.02	22	XC3	A	Pilar 2_?/ Armadura principal	10.9	16	26	1979	2007	28	45	8.5042	9.34716	18.6528		6.96945					0	1
10.01	23	XC1	B	Pilar 11_Sótano interior/ Armadura principal	32.8	20	26	1980	2019	39	18	2.88231	81.3704								0	0
10.02	24	XC3	D	Pilar 2_P.B. exterior exento/ Armadura principal	14.1	12	26	1980	2019	39	77	12.3299	4.44662	34.5534		5.01639					0	1
10.03	25	XC3	D	Forjado escalera P. 5ª. Exterior/ Armadura principal	11.8	12	26	1980	2019	39	51	8.16654	10.1361	28.8639		6.00519					0	1
10.04	26	XC4	E	Forjado escalera Cubierta exterior/Armadura principal	16.7	12	26	1980	2019	39	55	8.80705	8.71537	30.2846		5.72348					0	1
11.01	27	XC3	A	T-1. Pilar nº 2 Local 2 (fachada local)	11	20	26	1962	2020	58	84	11.0297	5.55669	52.4433		1.98309					0	1
11.02	28	XC3	A	T-2. Pilar nº 4. Local 2 (Fachada local)	11.8	20	26	1962	2020	58	92	12.0802	4.63233	53.3677		1.94875					0	1
11.03	29	XC1	B	T-3. Pilar nº 13. Local 4 (medianera)	12.2	20	26	1962	2020	58	58	7.61577	11.6552	46.3448		2.24405					0	1
11.04	30	XC3	A	T-4. Pilar nº 3. Local 1 (fachada local)	10.5	20	26	1962	2020	58	35	4.59573	32.0065	25.9935		4.001					0	1
11.05	31	XC3	D	T-5. Pilar nº 5. Vivienda 1º A (fachada viv)	3.7	20	26	1962	2020	58	85	11.161	5.42671	52.5733		1.97819					0	1
11.06	32	XC3	D	T-6. Pilar nº 3. Vivienda 2º C (fachada viv)	10.4	20	26	1962	2020	58	96	12.6054	4.25434	53.7457		1.93504					0	1
11.07	33	XC3	D	T-7. Pilar nº 8. Vivienda 3º C	8.8	20	26	1962	2020	58	57	7.48447	12.0677	45.9323		2.2642					0	1
11.08	34	XC3	D	T-8. Pilar nº 1. Vivienda 4º A	9	20	26	1962	2020	58	87	11.4237	5.18008	52.8199		1.96895					0	1
11.09	35	XC3	D	T-9. Viga junto pilar nº 14. Vivienda 1º B	14.9	20	26	1962	2020	58	164	21.5343	1.45776	56.5422		1.83933					0	1
11.1	36	XC1	G	T-10. Viga junto pilar nº 2. Vivienda 2º A	12.6	20	26	1962	2020	58	85	11.161	5.42671	52.5733		1.97819					0	1
11.11	37	XC1	G	T-11. Viga junto pilar nº 3. Vivienda 4º C	18.2	20	26	1962	2020	58	103	13.5246	3.69573	54.3043		1.91513					0	1
12.01	38	XC1	B	T-1. Pilar nº 33	8.4	20	26	1978	2020	42	78	12.0357	4.66667	37.3333		2.78571					0	1
12.02	39	XC1	B	T-2 Pilar nº 9	7.3	20	26	1978	2020	42	105	16.2019	2.57524	39.4248		2.63794					0	1
12.03	40	XC1	B	T-3. Pilar número 21	5.6	20	26	1978	2020	42	85	13.1158	3.92969	38.0703		2.73179					0	1
12.04	41	XC1	B	T-4. Pilar nº 30	11.5	20	26	1978	2020	42	70	10.8012	5.79429	36.2057		2.87247					0	1
13.01	42	XC2	C	T-1. Pantalla plaza aparc. Nº 6. Portal 3. P.Sótano	22.6	20	26	1979	2020	41	22	3.43582	57.2645								0	0
13.02	43	XC1	B	T-2. Pantalla Plaza aparc. Nº 18. Portal 1. P. Sótano	28.2	20	26	1979	2020	41	40	6.24695	17.3225	23.6775		4.39236					0	1
13.03	44	XC3	D	T-3. Pilar nº 27. Zona posterior. Portal 1. PB	45.1	20	26	1979	2020	41	18	2.81113	85.5432								0	0
13.04	45	XC3	D	T-4. Pantalla nº 49. Zona posterior. Portal 2. PB	36.3	20	26	1979	2020	41	17	2.65495	95.9031								0	0
13.05	46	XC3	D	T-5. Pantalla nº 73. Zona posterior. Portal 3. PB	41.2	20	26	1979	2020	41	14	2.18643	141.408								0	0
13.06	47	XC3	D	T-6. Pantalla nº 9. Zona frontal. Portal 1. PB	35.7	20	26	1979	2020	41	23	3.592	52.3932								0	0
13.07	48	XC3	D	T-7. Pilar nº 56. Zona frontal. Portal 2. PB	41.4	20	26	1979	2020	41	18	2.81113	85.5432								0	0
13.08	49	XC4	E	T-8. Pantalla.Núcleo de escalera. Portal 1. P. 5ª	21.7	20	26	1979	2020	41	58	9.05808	8.239	32.761		3.17451					0	1
13.09	50	XC2	C	T-9. Pantalla plaza aparc. Nº 9. Núcleo de escalera. Portal 1. P. sótano	21.6	20	26	1979	2020	41	75	11.713	4.92729	36.0727		2.88307					0	1
13.1	51	XC2	C	T-10. Pilar plaza aparc. Nº 18. Portal 2. P. Sótano	32.6	20	26	1979	2020	41	45	7.02782	13.6869	27.3131		3.8077					0	1
13.11	52	XC3	D	T-11. Pilar nº 25. Zona posterior. Portal 1. P.B.	26.9	20	26	1979	2020	41	40	6.24695	17.3225	23.6775		4.39236					0	1
13.12	53	XC3	D	T-12. Pantalla nº 36. Zona posterior. Portal 2. P.B.	36.5	20	26	1979	2020	41	34	5.30991	23.9758	17.0242		6.10894					0	1
13.13	54	XC3	D	T-13. Pilar nº 3. Zona posterior. Portal 1. P.B.	38.6	20	26	1979	2020	41	14	2.18643	141.408								0	0
13.14	55	XC3	D	T-14. Pilar nº 10. Zona Frontal. Portal 1. P.B.	16	20	26	1979	2020	41	55	8.58956	9.16231	31.8377		3.26657					0	1
13.15	56	XC3	D	T-15. Pantalla nº 28. Zona Frontal. Portal 2. P.B.	23.6	20	26	1979	2020	41	26	4.06052	41								0	0
13.16	57	XC4	E	T-16. Pantalla. Núcleo escalera. Portal 1. P. 4ª	11.8	20	26	1979	2020	41	71	11.0883	5.49812	35.5019		2.92942					0	1
13.17	58	XC2	C	T-17. Pilar plaza aparcamiento nº 18. Portal 1. P. Sótano	27	20	26	1979	2020	41	38	5.9346	19.1939	21.8061		4.76931					0	1
13.18	59	XC2	C	T-18. Pantalla plaza aparcamiento nº 12. Portal 1. P. Sótano	39.3	20	26	1979	2020	41	58	9.05808	8.239	32.761		3.17451					0	1
13.19	60	XC3	D	T-19. Pilar nº 3. Zona posterior. Portal 1. P.B.	17.9	20	26	1979	2020	41	27	4.21669	38.0192	2.9808		34.89					0	1
13.2	61	XC3	D	T-20. Pilar nº 19. Zona posterior. Portal 1. P.B.	31.1	20	26	1979	2020	41	20	3.12348	69.29								0	0
13.21	62	XC3	D	T-21. Pantalla nº 36. Zona posterior. Portal 2. P.B.	36.3	20	26	1979	2020	41	18	2.81113	85.5432								0	0
13.22	63	XC3	D	T-22. Pilar nº 2. Zona frontal. Portal 1. P.B.	31.4	20	26	1979	2020	41	37	5.77843	20.2454	20.7546		5.01095					0	1
13.23	64	XC3	D	T-23. Pantalla nº 28. Zona frontal. Portal 2. P.B.	26.2	20	26	1979	2020	41	29	4.52904	32.956	8.044		12.9289					0	1
13.24	65	XC4	E	T-24. Pantalla. Núcleo escalera. Portal 2. P.3ª	17.9	20	26	1979	2020	41	66	10.3075	6.36272	34.6373		3.00255					0	1
14.01	66	XC1	B	T-1. Planta sótano. Almacenes generales	16.5	20	26	1962	2020	58	48	6.30271	17.0174	40.9826		2.53766					0	1
14.02	67	XC1	B	T-2 Planta sótano. Sala de calderas	12.3	20	26	1962	2020	58	35	4.59573	32.0065	25.9935		4.001					0	1
14.03	68	XC1	B	T-3. Planta sótano. Sala de servicios técnicos	12.1	20	26	1962	2020	58	29	3.80789	46.6207	11.3793		9.13939					0	1
14.04	69	XC3	D	T-4. Planta Baja. Zona de porche	13.1	20	26	1962	2020	58	49	6.43402	16.3299	41.6701		2.49579					0	1
14.05	70	XC1	G	T-5. Planta Baja. Zona de cocinas.	11.3	20	26	1962	2020	58	21	2.75744	88.907								0	0
14.06	71	XC1	G	T-6. Planta Baja. Junto a escalera principal	17.7	20	26	1962	2020	58	12	1.57568	272.278								0	0
14.07	72	XC1	G	T-7. Entreplanta Instalaciones. Zona derecha	18.4	20	26	1962	2020	58	25	3.28266	62.7328								0	0
14.08	73	XC3	D	T-8. Planta 1ª. Habitación 107	12.5	20	26	1962	2020	58	71	9.32276	7.77782	50.2222		2.0708					0	1
14.09	74	XC1	G	T-9. Planta 1ª. Junto a escalera principal.	11.3	20	26	1962	2020	58	12	1.57568	272.278								0	0
14.1	75	XC3	D	T-10. Planta 1ª. Habitación 123	7	20	26	1962	2020	58	66	8.66622	9.00092	48.9991		2.12249					0	1
14.11	76	XC3	D	T-11. Planta 4ª. Habitación 408	13.2	20	26	1962	2020	58	109	14.3124	3.30006	54.6999		1.90128					0	1
14.12	77	XC1	G	T-12. Planta 4ª. Junto a escalera principal.	12.6	20	26	1962	2020	58	19	2.49482	108.609								0	0
14.13	78	XC3	D	T-13. Planta 4ª. Habitación 424	12.9	20	26	1962	2020	58	68	8.92884	8.47924	49.5208		2.10013					0	1
15.01	79	XC2	C	T-1. Cimentación. Zona centro de vano. Esquina noroeste	24.7	20	26	1982	2020	38	0										0	0
15.02	80	XC2	C	T-2. Cimentación entre pilares nº 1 y 2	23.7	20	26	1982	2020	38	0										0	0
15.03	81	XC2	C	T-3. Cimentación junto pilar nº 3	22.5	20	26	1982	2020	38	0										0	0
15.04	82	XC2	C	T-4. Muro lateral norte. Junto caseta (extracción desde interior)	20.1	20	26	1982	2020	38	15	2.43332	114.169								0	0
15.05	83	XC2	C	T-5. Muro lateral este. (extracción desde exterior)	18.1	20	26	1982	2020	38	0										0	0
15.06	84	XC2	C	T-6. Muro lateral oeste (extracción desde exterior	19.5	20	26	1982	2020	38	0										0	0
16.01	85	XC3	F	T-1. Viga Forjado sanitario	37.7	20	26	1985	2021	36	19	3.16667	67.4127								0	0
16.02	86	XC3	F	T-2. Pilar Forjado sanitario	25.5	20	26	1985	2021	36	49	8.16667	10.1358	25.8642		4.021					0	1
17.01	87	XC2	F	T-1. Pilar nº 4 (en muro contacto terreno)	48	20	26	1975	2021	46	25	3.68605	49.7536								0	0
17.02	88	XC3	F	T-2.Pilar nº 49	39.2	20	26	1975	2021	46	38	5.60279	21.5346	24.4654		4.25091					0	1
17.03	89	XC3	F	T-3. Pilar nº 135	26.9	20	26	1975	2021	46	76	11.2056	5.38366	40.6163		2.56055					0	1
17.04	90	XC2	F	T-4. Pilar nº 109 (en muro contacto terreno)	18.9	20	26	1975	2021	46	57	8.40419	9.57094	36.4291		2.85486					0	1
17.05	91	XC2	F	T-5. Pilar nº 175 (en muro contacto terreno)	23.4	20	26	1975	2021	46	42	6.19256	17.6281	28.3719		3.6656					0	1
17.06	92	XC3	F	T-6. Pilar nº 147	17.3	20	26	1975	2021	46	65	9.58373	7.36	38.64		2.69151					0	1
18.01	93	XC3	F	Pilar 1 en forjado sanitario	25	20	26	2006	2017	11	70	21.1058	1.51755	9.48245		10.9676					0	1
18.02	94	XC3	F	Viga 1 en forjado sanitario	40	20	26	2006	2017	11	40	12.0605	4.6475	6.3525		16.3715					0	1
18.03	95	XC1	G	Viga 2 en Planta Baja	27.2	20	26	2006	2022	16	10	2.5	108.16								0	0
18.04	96	XC1	G	Pilar 2 en Planta Baja	23.5	20	26	2006	2022	16	15	3.75	48.0711								0	0
19.01	97	XC3	F	Pilar 1 en forjado sanitario	17.2	20	26	1997	2021	24	40	8.16497	10.14	13.86		7.50361					0	1
19.02	98	XC3	F	Pilar 2 forjado sanitario	21.7	20	26	1997	2021	24	40	8.16497	10.14	13.86		7.50361					0	1
19.03	99	XC3	F	Pilar 3 forjado sanitario	33.1	20	26	1997	2021	24	30	6.12372	18.0267	5.97333		17.4107					0	1
19.04	100	XC1	G	Pilar 1 en Planta Baja	24	20	26	1997	2021	24	1	0.204124	16224								0	0
19.05	101	XC1	G	Pilar 2 en Planta Baja	24	20	26	1997	2021	24	3	0.612372	1802.67								0	0
20.01	102	XC3	F	Viga 1 en forjado sanitario	37.7	20	26	1985	2022	37	19	3.12358	69.2853								0	0
20.02	103	XC3	F	Pilar 1 forjado sanitario	25.5	20	26	1985	2022	37	49	8.05555	10.4173	26.5827		3.91232					0	1
20.03	104	XC1	G	Viga 2 en Planta Baja	31.6	20	26	1985	2022	37	10	1.64399	250.12								0	0
21.01	105	XC3	F	Pilar 1 en forjado sanitario	17.5	20	26	1984	2022	38	80	12.9777	4.01375	33.9862		3.06006					0	1
21.02	106	XC1	G	Pilar 2 en Planta Baja	19	20	26	1984	2022	38	10	1.62221	256.88								0	0
21.03	107	XC1	G	Pilar 3 en Planta Baja	21	20	26	1984	2022	38	10	1.62221	256.88								0	0
21.04	108	XC1	G	Pilar 4 en Planta Baja	18.4	20	26	1984	2022	38	18	2.91999	79.284								0	0
22.01	109	XC1	G	Pilar 210	14.04	16	20	1960	2020	60	45	5.80948	11.8519		48.1481	22.8462			14.9	1100	13.2773	2
22.02	110	XC1	G	Pilar 122	15.16	16	21	1960	2020	60	47.2	6.09349	11.877		48.123	20.7801			15	1000	12.1094	2
22.03	111	XC1	G	Pilar 113	16.29	16	20.3	1960	2020	60	46	5.93857	11.685		48.315	20.6975			15	1000	12.1094	2
22.04	112	XC1	G	Pilar 105	17.41	16	20.5	1960	2020	60	43.1	5.56419	13.5739		46.4261	25.8475			14.8	1200	14.4375	2
22.05	113	XC1	G	Pilar 114	18.53	16	20.5	1960	2020	60	42.8	5.52546	13.7648		46.2352	25.9543			14.8	1200	14.4375	2
22.06	114	XC1	G	Pilar 131	19.66	16	21	1960	2020	60	43.4	5.60292	14.0479		45.9521	17.4094			15.2	800	9.75	2
22.07	115	XC1	B	Pilar 133	20.78	16	20	1960	2020	60	41.3	5.33181	14.0706		45.9294	15.2408			15.3	700	8.55859	2
22.08	116	XC1	B	Pilar 125	21.91	16	20.5	1960	2020	60	42.8	5.52546	13.7648		46.2352	17.3029			15.2	800	9.75	2
22.09	117	XC1	B	Pilar 232	23.03	16	20.5	1960	2020	60	42	5.42218	14.2942		45.7058	15.3153			15.3	700	8.55859	2
23.01	118	XC1	B	Pilar 123	23.7	16	20	2018	2022	4	1	0.5	1600								0	0
23.02	119	XC1	B	Pilar 214	18.5	16	20	2018	2022	4	1.2	0.6	1111.11								0	0
23.03	120	XC1	B	Pilar 223	18.9	16	20	2018	2022	4	1.2	0.6	1111.11								0	0
23.04	121	XC1	B	Pilar 130	17.8	16	20	2018	2022	4	1.3	0.65	946.746								0	0
23.05	122	XC1	B	Pilar 116	21.5	16	20	2018	2022	4	1	0.5	1600								0	0
23.06	123	XC1	B	Pilar 221	21.5	16	20	2018	2022	4	1	0.5	1600								0	0
23.07	124	XC1	B	Pilar 220	16.9	16	20	2018	2022	4	1.3	0.65	946.746								0	0
23.08	125	XC1	B	Pilar 219	18	16	20	2018	2022	4	1.2	0.6	1111.11								0	0
24.01	126	XC1	G	Planta 1 forjado	23.94	12	19	1903	2021	118	75	6.90431	7.57298		110.427	26.2617	2.1	24.57	9.1	2900	42.4931	2
24.02	127	XC1	G	Planta 1 forjado	25.06	20	18	1903	2021	118	75	6.90431	6.7968		111.203	40.4665	2.45	28.665	15.5	4500	39.9375	2
24.03	128	XC1	G	Planta 1 forjado	23.47	12	19	1903	2021	118	75	6.90431	7.57298		110.427	40.7509	3.25	38.025	7.5	4500	60.9375	2
24.04	129	XC1	G	Planta 2 forjado	38.52	20	19	1903	2021	118	75	6.90431	7.57298		110.427	48.9011	2.83	33.111	14.6	5400	46.71	2
24.05	130	XC3	D	Planta 1 muro ext (interior)	24.9	20	21	1903	2021	118	30	2.76172	57.82		60.18	33.2336	0.37	4.329	18	2000	19	2
24.06	131	XC1	G	Pilar central	30.96	22	15	1903	2021	118	28	2.57761	33.8648		84.1352	11.8856	0.43	5.031	21	1000	8.8843	2
25.01	132	XC1	G	Pilar C-1	20.95	16	30	1972	2018	46	34	5.01303	35.8131		10.1869	68.716			15.3	700	8.55859	2
25.02	133	XC1	G	Pilar F-6	18.3	16	32	1972	2018	46	36	5.30791	36.3457		9.65432	62.1483			15.4	600	7.35937	2
25.03	134	XC1	G	Pilar C-10	18.9	16	26	1972	2018	46	45	6.63489	15.356		30.644	19.5797			15.4	600	7.35937	2
25.04	135	XC1	G	Pilar B-10	17.05	16	31	1972	2018	46	41	6.04512	26.2974		19.7026	40.6039	4.17	48.789	15.2	800	9.75	2
25.05	136	XC1	G	Viga D6-D5	18.13	12	34	1972	2018	46	36	5.30791	41.0309		4.96914	201.242			11	1000	15.9722	2
25.06	137	XC1	G	Viga D7-E7	18.07	12	27	1972	2018	46	42	6.19256	19.0102		26.9898	59.2817	2.1	24.57	10.4	1600	24.8889	2
25.07	138	XC1	G	Viga D6-D5	19.7	12	29	1972	2018	46	40	5.89768	24.1788		21.8212	54.9923	1.23	14.391	10.8	1200	19	2
25.08	139	XC1	G	Viga D1-D2	16.35	12	31	1972	2018	46	46	6.78233	20.8913		25.1087	35.8442			11.1	900	14.4375	2
25.09	140	XC1	G	Viga E10-F10	18.2	12	14	1972	2018	46	34	5.01303	7.79931		38.2007	49.7373	7.26	84.942	10.1	1900	29.1597	2
25.1	141	XC1	G	Viga G9-F9	16.77	12	9	1972	2018	46	35	5.16047	3.04163		42.9584	39.5732	5.2	60.84	10.3	1700	26.3264	2
25.11	142	XC1	G	Pilar B6	18.02	16	29	1972	2018	46	34	5.01303	33.4654		12.5346	79.7792			15	1000	12.1094	2
25.12	143	XC1	G	Pilar D10	18.71	16	26	1972	2018	46	33	4.86558	28.5546		17.4454	40.1253			15.3	700	8.55859	2
CRACKING
0	WITHOUT CRACKING
1	WITH CRACKING-NEGLIGIBLE SECTION LOSS
2	WITH CRACKING AND SIGNIFICANT SECTION LOSS
		LOCATION OF THE BUILDING
A		Pillars in façade and ground contact
B		Innterior pillars in contact with the ground
C		Pillars in walls in contact with the ground
D		Rain-protected external pillars and beams
E		Pillars and external beams exposed to rainfall
F		Pillars and beams in air chambers under sanitary slabs
G		Interior Pillars and beams
		EXPOSURE ENVIRONMENTS
XC1	Dry or permanently wet. Inside buildings					1 µA/year
XC2	Wet. Rarely dry. In contact with water or buried in non-aggressive grounds.					4 µA/year
XC3	Moderate humidity. Outdoors protected from rain					2 µA/year
XC4	Cyclical dryness and humidity. Outdoors exposed to rain					5 µA/year
